# Supplementary material for: Schnider and Eleveld Models for Propofol Target-Controlled Infusion Anesthesia: A Clinical Comparison
Source: Life (Basel). 2023 Oct 16;13(10):2065. doi: 10.3390/life13102065 (PMC10608783; doi:10.3390/life13102065)
Supplement: Supplementary file 1 [file life-13-02065-s001.zip]

Archive with 1 entries (1 files):
- life-2628903-supplementary.pdf
